# Supplementary material for: Toward a Better Understanding of the Gelation Mechanism of Methylcellulose via Systematic DSC Studies
Source: Polymers (Basel). 2022 Apr 28;14(9):1810. doi: 10.3390/polym14091810 (PMC9105695; doi:10.3390/polym14091810)
Supplement: Supplementary file 1 [file polymers-14-01810-s001.zip]

Archive with 1 entries (1 files):
- polymers-1703629-supplementary.pdf
